# Supplementary material for: Late Onset of Primary Hemophagocytic Lymphohistiocytosis (HLH) with a Novel Constellation of Compound Heterozygosity Involving Two Missense Variants in the PRF1 Gene
Source: Int J Mol Sci. 2024 Feb 27;25(5):2762. doi: 10.3390/ijms25052762 (PMC10931657; doi:10.3390/ijms25052762)
Supplement: Supplementary file 1 [file ijms-25-02762-s001.zip]

Archive with 1 entries (1 files):
- ijms-2814704-supplementary.xlsx
