# Supplementary material for: Late Onset of Primary Hemophagocytic Lymphohistiocytosis (HLH) with a Novel Constellation of Compound Heterozygosity Involving Two Missense Variants in the PRF1 Gene
Source: Int J Mol Sci. 2024 Feb 27;25(5):2762. doi: 10.3390/ijms25052762 (PMC10931657; doi:10.3390/ijms25052762)
Supplement: Supplementary file 1 [file ijms-25-02762-s001.zip › ijms-2814704-supplementary.xlsx]

## Sheet: Sheet1
name	nuc_change	prot_change	significance	pmid	GRCh38Location	GRCh38Location_first	doi	first_author_year
NM_001083116.3(PRF1):c.1246C>T (p.Gln416Ter)	1246C>T	Gln416Ter	pathogenic	12716377	70598475	70598475	10.1046/j.1365-2141.2003.04298.x	Ueda et al. 2003
NM_001083116.3(PRF1):c.207del (p.Asp70fs)	207del	Asp70fs	pathogenic	12716377	70600696	70600696	10.1046/j.1365-2141.2003.04298.x	Ueda et al. 2003
NM_001083116.3(PRF1):c.548T>G (p.Val183Gly)	548T>G	Val183Gly	pathogenic	10583959	70599173	70599173	10.1126/science.286.5446.1957	Stepp et al. 1999
NM_001083116.3(PRF1):c.836G>A (p.Cys279Tyr)	836G>A	Cys279Tyr	pathogenic	10583959	70598885	70598885	10.1126/science.286.5446.1957	Stepp et al. 1999
NM_001083116.3(PRF1):c.1286G>A (p.Gly429Glu)	1286G>A	Gly429Glu	pathogenic	10583959	70598435	70598435	10.1126/science.286.5446.1957	Stepp et al. 1999
NM_001083116.3(PRF1):c.1126del (p.Asp376fs)	1126del	Asp376fs	pathogenic	11841437	70598595	70598595	10.1046/j.1365-2141.2002.03266.x	Suga et al. 2002
NM_001083116.3(PRF1):c.1183T>C (p.Cys395Arg)	1183T>C	Cys395Arg	likely pathogenic	25577959	70598538	70598538	10.1016/j.bcmd.2014.11.023	Mhatre et al. 2015
NM_001083116.3(PRF1):c.1103_1110dup (p.Arg371Ter)	1103_1110dup	Arg371Ter	pathogenic	11841437	70598610 - 70598611	70598610	10.1046/j.1365-2141.2002.03266.x	Suga et al. 2002
NM_001083116.3(PRF1):c.1189_1190dup (p.His398fs)	1189_1190dup	His398fs	likely pathogenic	15840696	70598530 - 70598531	70598530	10.1182/blood-2005-03-0950	Grossman et al. 2005
NM_001083116.3(PRF1):c.487del (p.His163fs)	487del	His163fs	pathogenic	11841437	70600416	70600416	10.1046/j.1365-2141.2002.03266.x	Suga et al. 2002
NM_001083116.3(PRF1):c.1018G>A (p.Asp340Asn)	1018G>A	Asp340Asn	conflicting pathogenicity	33746956,32963807,25577959	70598703	70598703	10.3389/fimmu.2021.612583, 10.1038/s41525-020-00144-x, 10.1016/j.bcmd.2014.11.023	Shabrish et al. 2021, Fung et al. 2020, Mhatre et al. 2015
NM_001083116.3(PRF1):c.148G>A (p.Val50Met)	148G>A	Val50Met	pathogenic	29665027,27577878,26184781,24916509,23592409,23264592,23073290,24744671,21959744,21881043,19487666,18710388,18190960,17266056,16374518,15755897,14757862,11756153,11179007	70600755	70600755	10.1111/cge.13363, 10.1016/j.jaci.2016.05.042, 10.1002/pbc.25646, 10.1182/blood-2014-05-573105, 10.1002/pro.2265, 10.1182/blood-2012-05-425769, 10.1016/j.humimm.2012.10.011, 10.5505/tjh.2012.62134, 10.1055/s-0031-1287788, 10.1073/pnas.0903815106, 10.1111/j.1365-2141.2008.07315.x, 10.1016/j.leukres.2007.11.033, 10.1002/ajh.20878, 10.1172/jci26217, 10.1182/blood-2004-12-4935, 10.1136/jmg.2003.01152…	Chen et al. 2018, Stray-Pedersen et al. 2017, Tesi et al. 2015, Zhang et al. 2014, An et al. 2013, Sumegi et al. 2013, Martínez-Pomar et al. 2013, Yenicesu et al. 2012, Egmond et al. 2011, Chia et al. 2009, Horne et al. 2008, Okur et al. 2008, Ueda et al. 2007, Risma et al. 2006, Voskoboinik et al. 2005, Lee et al. 2004, Kogawa et al. 2002, Ericson et al. 2001
NM_001083116.3(PRF1):c.160C>T (p.Arg54Cys)	160C>T	Arg54Cys	pathogenic	22437823,21152410,17266056,14757862	70600743	70600743	10.1007/s10875-012-9680-5, 10.1371/journal.pone.0014173, 10.1002/ajh.20878, 10.1136/jmg.2003.011528	Sánchez et al. 2012, Nagai et al. 2010, Ueda et al. 2007, Lee et al. 2004
NM_001083116.3(PRF1):c.659G>A (p.Gly220Asp)	659G>A	Gly220Asp	conflicting pathogenicity	32542393,26684649,21931115,17873118	70599062	70599062	10.1182/bloodadvances.2020001605, 10.1186/s13073-015-0244-1, 10.1182/blood-2011-07-369090, 10.1136/jmg.2007.052670	Gadoury-Levesque et al. 2020, Tesi et al. 2015, Meeths et al. 2011, Trizzino et al. 2008
NM_001083116.3(PRF1):c.368G>A (p.Arg123His)	368G>A	Arg123His	conflicting pathogenicity	24309606,23592409,23287865,17477373,15755277,14757862,11179007	70600535	70600535	10.1097/mph.0000000000000073, 10.1002/pro.2265, 10.1182/blood-2012-07-442558, 10.1002/cncr.22718, 10.1111/j.1365-2141.2004.05305.x, 10.1136/jmg.2003.011528, 10.1086/318796	Ciambotti et al. 2014, An et al. 2013, Chiang et al. 2013, Cannella et al. 2007, Katano et al. 2005, Lee et al. 2004, Ericson et al. 2001
NM_001083116.3(PRF1):c.1070G>A (p.Arg357Gln)	1070G>A	Arg357Gln	conflicting pathogenicity	26221353	70598651	70598651
NM_001083116.3(PRF1):c.1385C>A (p.Ser462Ter)	1385C>A	Ser462Ter	pathogenic	25326635	70598336	70598336	10.1001/jama.2014.14601	Yang et al. 2014
NM_001083116.3(PRF1):c.386G>C (p.Trp129Ser)	386G>C	Trp129Ser	pathogenic	33365035,30849948,27209435,25577959,24390453,22186995,19487666	70600517	70600517	10.3389/fimmu.2020.612316, 10.1186/s12887-019-1444-4, 10.1186/s13052-016-0262-7, 10.1016/j.bcmd.2014.11.023, 10.1097/mph.0000000000000102, 10.1182/blood-2011-08-374355, 10.1073/pnas.0903815106	Yadav et al. 2020, Sheth et al. 2019, Chen et al. 2016, Mhatre et al. 2015, Mhatre et al. 2014, Chia et al. 2012, Chia et al. 2009
NM_001083116.3(PRF1):c.1153C>T (p.Arg385Trp)	1153C>T	Arg385Trp	conflicting pathogenicity	27391055,25354579,25215106	70598568	70598568	10.1111/bjh.14248, 10.1038/gene.2014.59, 10.5847/wjem.j.issn.1920-8642.2013.02.008	Boggio et al. 2017, Buttini et al. 2015, Ding et al. 2013
NM_001083116.3(PRF1):c.1000G>A (p.Gly334Ser)	1000G>A	Gly334Ser	conflicting pathogenicity	28492532,235924	70598721	70598721	10.1038/gim.2017.37	Nykamp et al. 2017
NM_001083116.3(PRF1):c.445G>A (p.Gly149Ser)	445G>A	Gly149Ser	pathogenic	27577878,26184781,24916509,23592409,23073290,21959744,21881043,19487666,17873118,16374518,16278825,15755897,11756153,11179007	70600458	70600458	10.1016/j.jaci.2016.05.042, 10.1002/pbc.25646, 10.1182/blood-2014-05-573105, 10.1002/pro.2265, 10.1016/j.humimm.2012.10.011, 10.1055/s-0031-1287788, 10.1073/pnas.0903815106, 10.1136/jmg.2007.052670, 10.1172/jci26217, 10.1002/humu.20274, 10.1182/blood-2004-12-4935, 10.1182/blood.v99.1.61, 10.1086/318796	Stray-Pedersen et al. 2017, Tesi et al. 2015, Zhang et al. 2014, An et al. 2013, Martínez-Pomar et al. 2013, Egmond et al. 2011, Chia et al. 2009, Trizzino et al. 2008, Risma et al. 2006, Stadt et al. 2006, Voskoboinik et al. 2005, Kogawa et al. 2002, Ericson et al. 2001
NM_001083116.3(PRF1):c.1081A>T (p.Arg361Trp)	1081A>T	Arg361Trp	pathogenic	32542393,27577878,16374518,15755897,14757862	70598640	70598640	10.1182/bloodadvances.2020001605, 10.1016/j.jaci.2016.05.042, 10.1172/jci26217, 10.1182/blood-2004-12-4935, 10.1136/jmg.2003.011528	Gadoury-Levesque et al. 2020, Stray-Pedersen et al. 2017, Risma et al. 2006, Voskoboinik et al. 2005, Lee et al. 2004
NM_001083116.3(PRF1):c.916G>A (p.Gly306Ser)	916G>A	Gly306Ser	conflicting pathogenicity	26739415,25233452,22249210,17606450	70598805	70598805	10.1016/j.trsl.2015.12.004, 10.1371/journal.pone.0107386, 10.1007/s00277-012-1409-2	Gao et al. 2016, Wang et al. 2014, Wang et al. 2012
NM_001083116.3(PRF1):c.632C>T (p.Ala211Val)	632C>T	Ala211Val	conflicting pathogenicity	24309606,21674762	70599089	70599089	10.1097/mph.0000000000000073, 10.1002/pbc.23216	Ciambotti et al. 2014, Zhizhuo et al. 2012
NM_001083116.3(PRF1):c.50del (p.Leu17fs)	50del	Leu17fs	pathogenic	31395954,28492532,24916509,23255033,22437823,17873118,16860143,14757862,10583959	70600853	70600853	10.1038/s41372-019-0451-5, 10.1038/gim.2017.37, 10.1182/blood-2014-05-573105, 10.1097/pat.0b013e32835b5db2, 10.1007/s10875-012-9680-5, 10.1136/jmg.2007.052670, 10.1016/j.jpeds.2006.03.003, 10.1136/jmg.2003.011528, 10.1126/science.286.5446.1957	Wojcik et al. 2019, Nykamp et al. 2017, Zhang et al. 2014, Higa et al. 2013, Sánchez et al. 2012, Trizzino et al. 2008, Lee et al. 2006, Lee et al. 2004, Stepp et al. 1999
NM_001083116.3(PRF1):c.1349C>T (p.Thr450Met)	1349C>T	Thr450Met	pathogenic	26903364,25297583,25233452,21881043,21152410,20092789,19487666,18074390,17266056,15728124,15632205	70598372	70598372	10.1136/bcr-2015-213698, 10.3760/cma.j.issn.1003-9406.2014.01.006, 10.1371/journal.pone.0107386, 10.1371/journal.pone.0014173, 10.1073/pnas.0903815106, 10.1002/pbc.21438, 10.1002/ajh.20878, 10.1182/blood-2004-04-1477, 10.1182/blood-2004-08-3296	Barmettler et al. 2016, Wang et al. 2014, Wang et al. 2014, Nagai et al. 2010, Chia et al. 2009, Beaty et al. 2008, Ueda et al. 2007, Clementi et al. 2005, Ishii et al. 2005
NM_001083116.3(PRF1):c.133G>A (p.Gly45Arg)	133G>A	Gly45Arg	pathogenic	30697212,29357941,28492532,14757862,11756153	70600770	70600770	10.3389/fimmu.2018.03146, 10.1186/s13023-017-0753-7, 10.1038/gim.2017.37, 10.1136/jmg.2003.011528, 10.1182/blood.v99.1.61	Al-Herz et al. 2019, Jin et al. 2018, Nykamp et al. 2017, Lee et al. 2004, Kogawa et al. 2002
NM_001083116.3(PRF1):c.695G>A (p.Arg232His)	695G>A	Arg232His	conflicting pathogenicity	33746956,33225392,26342526,24309606,22970278,21881043,19487666,17477373,16374518,16278825,15755897,14739222,12060139	70599026	70599026	10.3389/fimmu.2021.612583, 10.1007/s10875-020-00923-2, 10.1016/j.jaci.2015.06.048, 10.1097/mph.0000000000000073, 10.1371/journal.pone.0044649, 10.1073/pnas.0903815106, 10.1002/cncr.22718, 10.1172/jci26217, 10.1002/humu.20274, 10.1182/blood-2004-12-4935, 10.1182/blood-2003-10-3551, 10.1046/j.1365-2141.2002.03534.x	Shabrish et al. 2021, Arunachalam et al. 2021, Cetica et al. 2016, Ciambotti et al. 2014, Sieni et al. 2012, Chia et al. 2009, Cannella et al. 2007, Risma et al. 2006, Stadt et al. 2006, Voskoboinik et al. 2005, Busiello et al. 2004, Feldmann et al. 2022
NM_001083116.3(PRF1):c.1310C>T (p.Ala437Val)	1310C>T	Ala437Val	conflicting pathogenicity	34938098,28492532,29263817,25937001,25845254,24916509,21881043	70598411	70598411	10.2147/pgpm.s326921, 10.1038/gim.2017.37, 10.1038/npjgenmed.2016.26, 10.1016/s2213-2600(15)00139-3, 10.2298/sarh1502063d, 10.1182/blood-2014-05-573105	Shi et al. 2021, Nykamp et al. 2017, Noll et al. 2016, Willig et al. 2015, Džoljić et al. 2015, Zhang et al. 2014
NM_001083116.3(PRF1):c.666C>A (p.His222Gln)	666C>A	His222Gln	pathogenic	23592409,19595804,19487666,17525286,16278825,15755897,15205266,14757862	70599055	70599055	10.1002/pro.2265, 10.1016/j.ejmg.2009.07.002, 10.1073/pnas.0903815106, 10.1182/blood-2007-02-074468, 10.1002/humu.20274, 10.1182/blood-2004-12-4935, 10.1182/blood-2004-04-1431, 10.1136/jmg.2003.011528	An et al. 2013, Vermeulen et al. 2009, Chia et al. 2009, Bryceson et al. 2007, Stadt et al. 2006, Voskoboinik et al. 2005, Karandikar et al. 2004, Lee et al. 2004
NM_001083116.3(PRF1):c.1337A>C (p.Gln446Pro)	1337A>C	Gln446Pro	pathogenic	26450956,25326637	70598384	70598384	10.1182/blood-2015-06-648659, 10.1001/jama.2014.14604	Abdalgani et al. 2015, Lee et al. 2014
NM_001083116.3(PRF1):c.1090_1091del (p.Leu364fs)	1090_1091del	Leu364fs	pathogenic	29357941,27896523,26199792,24578718,23180437,21152410,20015888,17873118,17601962,12716377,11841437	70598630 - 70598631	70598630	10.1186/s13023-017-0753-7, 10.1007/s10875-016-0357-3, 10.1055/s-0034-1544110, 10.3345/kjp.2014.57.1.50, 10.1007/s00277-012-1628-6, 10.1371/journal.pone.0014173, 10.3324/haematol.2009.016949, 10.1136/jmg.2007.052670, 10.1136/jcp.2007.049551, 10.1046/j.1365-2141.2003.04298.x, 10.1046/j.1365-2141.2002.03266.x	Jin et al. 2018, Hori et al. 2017, Iwatani et al. 2015, Kim et al. 2012, Seo et al. 2013, Nagai et al. 2010, Yoon et al. 2010, Trizzino et al. 2008, Chen et al. 2007, Ueda et al. 2003, Suga et al. 2002
NM_001083116.3(PRF1):c.272C>T (p.Ala91Val)	272C>T	Ala91Val	conflicting pathogenicity	32356861,32150605,27535533,25776844,19487666,17475905,17311987,16720836,15755897,15728124,15342365,14757862,14739222,12229880	70600631	70600631	10.1182/blood.2019003664, 10.1182/bloodadvances.2019001272, 10.1038/nature19057, 10.1038/icb.2015.1, 10.1073/pnas.0903815106, 10.1182/blood-2007-02-072850, 10.1182/blood-2006-02-001412, 10.1182/blood-2004-12-4935, 10.1182/blood-2004-04-1477, 10.1182/blood-2004-02-0733, 10.1136/jmg.2003.011528, 10.1182/blood-2003-10-3551, 10.1182/blood-2002-04-1030	Carvelli et al. 2020, Miller et al. 2020, Consortium et al. 2016, House et al. 2015, Chia et al. 2009, Voskoboinik et al. 2007, Clementi et al. 2006, Voskoboinik et al. 2005, Clementi et al. 2005, Stadt et al. 2004, Lee et al. 2004, Busiello et al. 2004, Clementi et al. 2002
NM_001083116.3(PRF1):c.1304C>T (p.Thr435Met)	1304C>T	Thr435Met	likely pathogenic	32542393,25233452,19487666,18927437,12599189,7851014	70598417	70598417	10.1182/bloodadvances.2020001605, 10.1371/journal.pone.0107386, 10.1073/pnas.0903815106, 10.1182/blood-2008-08-172924, 10.1002/ajmg.a.10010	Gadoury-Levesque et al. 2020, Wang et al. 2014, Chia et al. 2009, Moreno et al. 2009, McCormick et al. 2003
NM_001083116.3(PRF1):c.755A>G (p.Asn252Ser)	755A>G	Asn252Ser	conflicting pathogenicity	23592409,15755897,15728124,15659737,15459303,10583959	70598966	70598966	10.1002/pro.2265, 10.1182/blood-2004-12-4935, 10.1182/blood-2004-04-1477, 10.1056/nejm200501203520319, 10.1056/nejmoa041432, 10.1126/science.286.5446.1957	An et al. 2013, Voskoboinik et al. 2005, Clementi et al. 2005, Rieux-Laucat et al. 2005, Clementi et al. 2004, Stepp et al. 1999
NM_001083116.3(PRF1):c.673C>T (p.Arg225Trp)	673C>T	Arg225Trp	pathogenic	32638196,29357941,27271812,26684649,26184781,23443029,21234777,17873118,17674359,17164654,16374518,15365097,14757862,12060139,11565555,10583959	70599048	70599048	10.1007/s10875-020-00814-6, 10.1186/s13023-017-0753-7, 10.1097/mph.0000000000000597, 10.1186/s13073-015-0244-1, 10.1002/pbc.25646, 10.1038/ejhg.2013.20, 10.1007/s10072-010-0467-2, 10.1136/jmg.2007.052670, 10.1002/ajh.21009, 10.1097/mph.0b013e31802d3a96, 10.1172/jci26217, 10.1084/jem.20040776, 10.1136/jmg.2003.011528, 10.1046/j.1365-2141.2002.03534.x, 10.1136/jmg.38.9.643, 10.1126/science.286.5446…	Blincoe et al. 2020, Jin et al. 2018, Madkaikar et al. 2017, Tesi et al. 2015, Tesi et al. 2015, Dias et al. 2013, Chiapparini et al. 2011, Trizzino et al. 2008, Muralitharan et al. 2007, Steinberg et al. 2006, Risma et al. 2006, Voskoboinik et al. 2004, Lee et al. 2004, Feldmann et al. 2022, Clementi et al. 2001, Stepp et al. 1999
NM_001083116.3(PRF1):c.190C>T (p.Gln64Ter)	190C>T	Gln64Ter	pathogenic	11179007,10583959	70600713	70600713	10.1086/318796, 10.1126/science.286.5446.1957	Ericson et al. 2001, Stepp et al. 1999
NM_001083116.3(PRF1):c.1122G>A (p.Trp374Ter)	1122G>A	Trp374Ter	conflicting pathogenicity	20197201,17674359,16278825,15728124,12229880,10583959	70598599	70598599	10.1016/j.leukres.2010.02.002, 10.1002/ajh.21009, 10.1002/humu.20274, 10.1182/blood-2004-04-1477, 10.1182/blood-2002-04-1030, 10.1126/science.286.5446.1957	Balta et al. 2010, Muralitharan et al. 2007, Stadt et al. 2006, Clementi et al. 2005, Clementi et al. 2002, Stepp et al. 1999
Table S1: Overview of the variants in the PRF1 gene detected in the literature research.
